# Supplementary material for: Point-of-care Lung Ultrasound Is Useful to Evaluate Emergency Department Patients for COVID-19
Source: West J Emerg Med. 2020 Sep 28;21(6):24–31. doi: 10.5811/westjem.2020.8.49205 (PMC7673866; doi:10.5811/westjem.2020.8.49205)
Supplement: Supplementary file 2 [file wjem-21-24-s002.xls]

## Sheet: Sheet1
pud_id	excess_long_b	excess_short_b	thickened_pleura	effusion	consolidation	atelectasiss	normal	air_bronchograms	excess_long_bcopy	excess_short_bcopy	thickened_pleuracopy	effusioncopy	consolidationcopy	atelectasisscopy	normalcopy	air_bronchogramscopy	md_covid	ct_covid	cxr_covid	ct_ground_glass	ct_bilateral	ct_effusion	ct_interst	ct_lobar	ct_peripheral	ct_multifocal	cxr_mulitfocal	cxr_bilateral	cxr_multifocal	cxr_effusion	cxr_lobar	cxr_nil_acute_pulmn	ct_nil_acut_pulm	cough	dyspnea	subj_fever	meas_fever	duration	antipyr_home	antipyr_hours	ausc_clear	ausc_crackles	aus_wheez_ronc	hx_chf	hx_other_lung	cw_covid	not_being_screened_for_covid	sore_throat	fatigue
1	Yes	Yes	Yes	No	No	Yes	No	Yes	No	No					Yes		No		No								No	No		No	No	Yes		Yes	No	Yes		1			Yes	No	No	No	No
2	No	Yes	Yes	No	Yes	No	No	Yes	No	No			Yes		No	Yes	No		No								No	No		No	No	No		Yes		Yes		6			No	Yes	Yes	No	No
3							Yes Right at borderline for long B lines and omnly 2 images		No	No					Yes		No	No	No	No	No	No	No	No	No	No	No	Yes		No	No	Yes	Yes		No	No	No	1			Yes	No	No	Yes	No
4	Yes	Yes	Yes	No	No	No	No	No							No		Yes		No								No	No		No	No	No	Yes	Yes	Yes	Yes		1			No	No	Yes						Yes
5							Yes Borederline upper limit short and long B		No	No					Yes		No																	Yes	No	Yes		3			Yes	No	No	No	No
6	Yes	Yes	Yes	Yes	No	No	No	No	Yes	Yes					No		No Pulm edema			Yes	Yes				Yes	Yes							No	No	Yes	No					No	Yes	No	No	No
7	Yes	Yes	Yes	No	No	Yes	No	Yes	Yes	Yes					No	Yes	No Left PNA		No								No	No		No	Yes	No Left PNA		Yes		Yes		4			Yes	No	No	No	No			No
8	No	Yes	Yes	No	Yes	No	No	Yes	Yes	Yes	Yes				No	Yes	Yes		No								No	No		No	No	Yes		Yes		Yes		1			Yes	No	No	No	No
9		Yes	Yes		Yes		No		Yes	Yes					No	Yes	Yes		No								No	No		No		Yes		Yes	No	Yes		1			No	Yes	No	No	No			No	No
10	Yes	Yes	Yes	No	No	Yes	No	Yes		Yes					No		No		No								No	Yes		No	No	No		Yes	No	Yes	No	3			No	Yes	No	No	No
11	Yes	No	Yes	No	Yes	No	No	Yes					Yes		No		No		No								No	No		No	No	Yes		Yes	Yes	Yes		7			Yes	No	No	No	No			Yes
12							Yes								Yes		No																	Yes	Yes	Yes					Yes	No	No					Yes
13	Yes	Yes	Yes	No	Yes	No	No	Yes	No	No					Yes		No		No								No	No		No	No	No		Yes		No		14			Yes	No	No	No	No			No
14	No	Yes	Yes	No	Yes	Yes	No	Yes	No	No					Yes		No																	Yes	No	No		3			Yes	No	No	No	No			Yes
15	No	Yes	Yes		Yes	Yes	No	Yes	No	No		No			Yes		No																	Yes		No				3	Yes	No	No	No
16							Yes		No	No		No		No	Yes	No	No		No								No	No		No	No	Yes		No	No	No		1			Yes	No	No	No	No
17	Yes	Yes	No	No	No	No	No ?pleuropericarditis depending onpprobel placemant	No	No	No	No	No	No	No	Yes	No	No		No								No	No		No	No	Yes		Yes	Yes	No	No				Yes	No	No	No	No			No
18							Yes		No	No	No	No	No		Yes		No																	Yes	Yes	No	No	1			Yes	No	No	No	No			No	No
19	No	Yes	Yes	No	No	No	No	Yes		No	Yes	No			Yes		No																	No	No	Yes		1	No		No	Yes	No	No	No				Yes
20	Yes	Yes	Yes	No	No	No	No	No	Yes		Yes	Yes			No		Yes		Yes	Yes	Yes					Yes						No		No	Yes	Yes		3	Yes		Yes	Yes	No	No				No	Yes
21							Yes										No		No								No	No		No	No	No			Yes			3			Yes	No	No	No	No
22							Yes		No	No	No	No	No	No	Yes	No	No		No								No	Yes		No	No	No		No	Yes			3			Yes	No	No	Yes	No
23	Yes	Yes	No	No	No	No	Yes		Yes				Yes	Yes	No		No		No								No	No		No	No	Yes		Yes	Yes	No	No	3			Yes	No	No	No	No			Yes
24	No	Yes	Yes	No	No	No	No	No	Yes	Yes					No		Yes																	Yes	Yes	No	No	4			No	No	No	No	No
25	No	No	No	No	No	Yes	No - Single image only poor quality	Yes	No						Yes		No		Yes								No	Yes		No	No	No		Yes	Yes			2			Yes	No	No	No	No
26	Yes	Yes	Yes	No	Yes	No	No	Yes	Yes		Yes				No		Yes	Yes	Yes	Yes	Yes		Yes		Yes	Yes	No	Yes		No	No	No	No	Yes	Yes			3			No	No	No	No	No
27	Yes	No	Yes	No	Yes	No	No	Yes	Yes	Yes	Yes				No		Yes																	No	Yes	No		7			Yes	No	No	No	No			Yes
28	Yes	Yes	Yes	No	No	No	No	No	Yes						No PNA		No		No								No	No		No	No	No		Yes	Yes	No		4			No	No	Yes	No	asthma
29	Yes	Yes	Yes	No	No	Yes	No	Yes	No	No					Yes		No																	Yes	No	Yes		2			Yes	No	No	No	No				Yes
30							Yes		No	No	Yes				Yes		No																	Yes	No			1			Yes	No	No					Yes
31							Yes										No																	Yes	No	Yes			Yes		Yes	No	No					Yes
32	Yes	No	No	Yes	No	No	No	Yes	Yes	Yes		Yes	No	Yes	No		No	No	No	Yes	Yes	Yes	Yes	No		No		Yes		Yes	No	No	No	No	Yes	No		14			No	Yes	No	Yes	No			Yes
33	No	No	Yes	No	No	No	No	Yes	No	No	No	No			Yes		No		No								No	No		No	No	Yes		No	Yes	No		7			Yes	No	No	No	No
34	Yes	Yes	Yes	No	No	No	No	No							Yes		No		No								No	No		No	No	Yes		No	Yes	No	No				Yes	No	No	No	No
35	Yes		Yes				No		No	No	No	No	No	No	Yes	No	No	No	No	No	No	No	No	No	No	No		No	No	No	No	Yes	Yes	No	No	No	No		No		Yes	No	No
36	Yes	No	Yes				No		Yes	Yes	Yes	Yes	Yes	Yes	Yes	Yes	Yes	Yes	Yes	Yes	Yes	Yes	Yes	Yes	Yes	Yes		Yes	Yes	Yes	Yes	No	No	Yes	No	Yes	No	9	No	12	Yes	No	No
37	Yes						No	Yes	Yes						No	Yes	Yes	Yes	No	Yes	Yes	Yes	Yes	No	Yes	Yes		No	No	No	No	Yes	No	Yes	Yes	Yes	Yes	6	Yes	8	Yes	Yes	Yes
38							Yes		No	No					Yes		No	No	No	Yes	Yes	No	No		No	Yes	No	No		No		Yes	No	Yes	Yes	Yes		7			Yes	No	No
39	Yes	No	Yes	No	No	No	No		Yes	No	Yes	No	No	Yes	No	Yes	Yes	Yes	No	Yes	Yes	No	No	Yes	Yes	Yes		No	No	No	No	Yes	No	Yes	Yes	Yes	No	6	No		Yes	No	No
40	No	No	Yes	No	No	No	Yes	No							Yes		No		No								No	No		No	No	Yes			Yes			7			Yes	No	No	No	No	No			Yes
41	Yes	Yes	No	No	No	No	No	No									Yes																													No Bronchiolitis
42	Yes	Yes	Yes	No	No	Yes	No	Yes	Yes						No		Yes CHF or Covid	Yes infectious v inflammatory	No	Yes	Yes	No			Yes	Yes		Yes				No	No	No	Yes	No		2			Yes	No	No			Yes
43	No	No	No	No	No		Yes	No	No	No			No	No	Yes	No	No		No								No	No		No	Yes	No		Yes	Yes	No		14			No	No	Yes	No	No	No
44	Yes	No	Yes	No	Yes	Yes	No	Yes	Yes	Yes		Yes	Yes	Yes	No	Yes	No	No	Yes					Yes							Yes	No	No	Yes		Yes	Yes	6	No		No	Yes	No			Yes		Yes
45	Yes	Yes	Yes	No	No	No	No	No	No	No	No	No	No		Yes	No	No																	No	No	No					Yes	No	No			Yes		No	Yes
46	Yes	Yes	Yes	No	Yes	No	No	Yes	Yes	Yes					No		Yes	Yes		Yes	Yes				Yes	Yes							No	Yes	Yes	Yes		10			Yes	No		No	No	Yes		No
47	No	No	No	No	No	No	Yes	No	No	No	No	No	No	No	Yes	No	No																	No	No	No		2			Yes	No	No	No	No	No
48	No	No	No	No	No	No	Yes	No	No	No		No			Yes	No	No		No								No	No		No	No	Yes		No	Yes	No										No			Yes
49	Yes	Yes	Yes	No	No	No	No	No	Yes	Yes			Yes		No		Yes	Yes		Yes	Yes	No			Yes	Yes							No	No	No	Yes		2.5			Yes	No	No	No	No	Yes
50	Yes	Yes	Yes	Yes	Yes	Yes	No	Yes	No			No	No		Yes		No																			Yes		1			Yes	No	No	No	No	No
51	Yes	Yes	Yes	No		No	No	No	Yes				No		No		Yes	Yes	No	Yes	Yes	No	Yes	No	Yes	Yes	No	No		No	No	Yes	No	Yes	Yes	No		7			No	No	Yes	No	No	No			Yes
52	Yes		Yes	Yes	Yes	No	No		Yes			Yes	No		No		No CHF	No	No	No	Yes	Yes			No	No	No	Yes		Yes	No	No	No	No	Yes	No		60			No Quiet BS	No	No			No
53	Yes	Yes	Yes	No	No	No	No	No	Yes			No	No		No		Yes	Yes		Yes	Yes	No	Yes	No	Yes	Yes							No	No	Yes	No		1			No	No	Yes	No	No	Yes
54	No	Yes	Yes	No	No	No	No	Yes	No					Yes	No	Yes	No		Yes								No	Yes		No	No	No		No	Yes	Yes		1			Yes	No	No			No
55	Yes	Yes	Yes	No	No		No	No	Yes						No		Yes		Yes								No	Yes		No	No	No		No	No	No	No				Yes	No	No	No	No	Yes		No
56	Yes	Yes	Yes	No	No	No	No	No	Yes	Yes		No	No	No	No	No	Yes																	Yes	Yes	Yes	No	4			Yes	No	No	No	No	Yes
57	No	No	No	No	No	No	Yes	No	Yes	Yes	Yes	No	No		No		Yes																	Yes	No	No	No	4			Yes	No	No	No	No	No
58	No	No	No	No	No	No	Yes	No									Yes but really non-diagnostic for morbid obesity	Yes		Yes	Yes	No	Yes	No	Yes	Yes							No	Yes	Yes	No	No	30			Yes	No	No	No	No	No		No
59	Yes	Yes	No	No	No	No	No	No	No			No	No	Yes	No	Yes	No		No								No	No		No	No	Yes		No	No	Yes	Yes				Yes	No	No	No	No	Yes
60	No	Yes	Yes	No	No	No	No	No	No	No	No	No	No	No	Yes	No	No		No								No	No		No	No	Yes		No	No	No					Yes	No	No	No	No	No		No
61	Yes	Yes	No	No	No	No	No	No	No	No		No	No		Yes		No		No								No	No		No	No	Yes		No	No	No		2			Yes	No	No	No	No	Yes			Yes
62	Yes	Yes	Yes				No	Yes	Yes	Yes		No	No		No		Yes	No		No	No	No	No	No	No	No							Yes	Yes	Yes	Yes		7			No	No	No	No	No	Yes
63	No	Yes	No	No	No	No	No	No	No	Yes	No		No		Yes		No	No	No	No	No	No	No	No	No	No	No	No		No	No	Yes	Yes	No	No	No					No	No Decreased A/E RLL	No	No	No	No	Yes	No
64	Yes	Yes	Yes	No	No	No	No	No	Yes		Yes	No	Yes				Yes	Yes		Yes	No	No	Yes	No	Yes	No							No	Yes	No	Yes		15			Yes	No	No	No	No	Yes		Yes	Yes
65	Yes	Yes	Yes	No	No	No	No	Yes	Yes		Yes	No	Yes		No		No		No								No	No		No	No	Yes		Yes	Yes	Yes		3			No	No	Yes	No	No			Yes
66	Yes	Yes	Yes	Yes	No	Yes	No	Yes	Yes			No	Yes , patchy left sided infitrate	Yes	No		No		No								No	No		No	No	Yes				Yes	No	1	No		Yes	No	No	No	No	Yes	Yes
67	No	No	No	No	No	No	Yes	No							Yes		No		No								No	No		No	No	Yes		Yes		Yes					Yes	No	No	No	No	No		No
68	No	No	No	No	No	No	Yes	No	No	No	No	No	No	No	Yes	No	No																	No	No	No	No	21			Yes	No	No	No	No	No		Yes	Yes
69	No	No	No	No	No	No	No	Yes	Yes		Yes				No		No		No								No	No		No	No	Yes		Yes	Yes	Yes							Yes			No
70									No	No	No	No	No		Yes		No		No								No	No		No	No	No		Yes	Yes	Yes				2.5	No	No	Yes	No	No
71	Yes	No	Yes	Yes	No	No	No	No	Yes		Yes	No	No		No		Yes	Yes	Yes	No	Yes	Yes	Yes	Yes	No	Yes	Yes	Yes		No	Yes	No	No	Yes	No	No				3	No	No	Yes	No	No	No
72	Yes	Yes	Yes	No	No	No	No	No	Yes		Yes	No			No		Yes		No								No	Yes		No	No	No		Yes	Yes	No		2			No	No	Yes	No	No	Yes
73	No	No	No	No	No	No	Yes	No	No	No	No	No	No	Yes	Yes	No	No		No								No	No		No	No	Yes		Yes		No	No	4	No		No	No	Yes	No	No	No
74	No	No	No	No	No	No	Yes	No	No	No	No	No	No		Yes		No																	Yes	No	No		14			Yes	No	No	No	No	No
75	No	No	No	No	No	No	Yes	No	No		No				Yes		No		No								No	No		No	No	Yes		No	Yes	No					Yes	No	No	No	No	No		No
76	Yes	Yes	Yes	No	No	No	No	No	Yes		Yes	No	No		No		Yes		No								No	No		No	No	Yes		No	No	No		1			Yes	No	No	No	No	Yes
77	No	No	No	No	No	No	Yes	No	No	No	No	No	No		Yes		No		Yes								Yes	Yes		No	Yes	No		No	No	Yes					Yes	No	No	No	No	No		Yes
[truncated: 64 more columns]
